# Supplementary material for: Biocontrol Agents Reduce Progression and Mycotoxin Production of Fusarium graminearum in Spikelets and Straws of Wheat
Source: Toxins (Basel). 2021 Aug 27;13(9):597. doi: 10.3390/toxins13090597 (PMC8470793; doi:10.3390/toxins13090597)
Supplement: Supplementary file 1 [file toxins-13-00597-s001.zip]

Archive with 1 entries (1 files):
- toxins-1292183-supplementary.pdf
